# Supplementary material for: Nutritional Composition and In Vitro Ruminal Digestibility of Crabgrass (Digitaria sanguinalis (L.) Scop.) in Monoculture or Interseeded with Cowpea (Vigna unguiculata (L.) Walp) and Lablab (Lablab purpureus (L.) Sweet)
Source: Animals (Basel). 2023 Jul 14;13(14):2305. doi: 10.3390/ani13142305 (PMC10376878; doi:10.3390/ani13142305)
Supplement: Supplementary file 1 [file animals-13-02305-s001.zip]

Archive with 1 entries (1 files):
- animals-2446157-supplementary.pdf
